# Supplementary material for: Characterization and Anti-Inflammatory Effects of Akkermansia muciniphila-Derived Extracellular Vesicles
Source: Microorganisms. 2025 Feb 19;13(2):464. doi: 10.3390/microorganisms13020464 (PMC11858061; doi:10.3390/microorganisms13020464)
Supplement: Supplementary file 1 [file microorganisms-13-00464-s001.zip]

Archive with 1 entries (1 files):
- microorganisms-3464011-supplementary.pdf
